# Supplementary material for: Critical Review and Conceptual and Quantitative Models for the Transfer and Depuration of Ciguatoxins in Fishes
Source: Toxins (Basel). 2021 Jul 23;13(8):515. doi: 10.3390/toxins13080515 (PMC8402393; doi:10.3390/toxins13080515)
Supplement: Supplementary file 1 [file toxins-13-00515-s001.zip]

Archive with 1 entries (1 files):
- toxins-1266639-supplementary.pdf
